# Supplementary material for: Postoperative improvement in the index finger center of pressure trajectory during precision grip in patients with degenerative cervical myelopathy
Source: PLoS One. 2025 Aug 1;20(8):e0328197. doi: 10.1371/journal.pone.0328197 (PMC12316204; doi:10.1371/journal.pone.0328197)
Supplement: S1 Data — (XLSX) [file pone.0328197.s001.xlsx]

## Sheet: Supporting Data
Compressive_level	Pre_ope_thumb_5secCOP	Pre_ope_index_5secCOP	Discharge_ope_thumb_5secCOP	Discharge_ope_index_5secCOP	Pre_ope_thumb_1secCOP	Pre_ope_index_1secCOP	Discharge_ope_thumb_1secCOP	Discharge_ope_index_1secCOP	Pre_ope_thumb_5secGF	Pre_ope_index_5secGF	Discharge_ope_thumb_5secGF	Discharge_ope_index_5secGF	Pre_ope_thumb_1secGF	Pre_ope_index_1secGF	Discharge_ope_thumb_1secGF	Discharge_ope_index_1secGF	Pre_ope_JOA_total	Pre_ope_JOAUEF	Pre_ope_right_grip_strength	Pre_ope_right_pinch_strength	Pre_ope_right_GR	Pre_ope_right_SW1	Pre_ope_right_SW2	Pre_opre_right_thumb_two_discriminative	Pre_opre_right_index_two_discriminative	Pre_ope_right_STEF_total	Discharge_JOA_total	Discharge_JOAUEF	Discharge_right_grip_strength	Discharge_right_pinch_strength	Discharge_right_GR	Discharge_right_SW1	Discharge_right_SW2	Discharge_right_thumb_two_discriminative	Discharge_right_index_two_discriminative	Discharge_right_STEF_total	Pre_DASH_motor	Discharge_DASH_motor
C3_7	32.2	27.9	17.8	13.9	18.6053	16.032	8.6394	7.05899	2231.7	2634.85	3629.1	3396.1	370.95	457.387	661.9	621.05	8.5	0	8.2	2	13	0.4	0.07	6	4	39.36	16.5	4	19	3	15	0.07	0.07	6	4	39.95	73.3	23.33
C3_7	27.1	27.1	26.5	28.4	12.5866	12.4358	11.7764	11.7326	2285.1	2452.1	2467.5	2916	356.613	411.062	423.97	493.22			7.8	2	6	2	2	6	5	52.32			7.8	2	11	0.4	0.4	7	4	97.56
C3_7	47.8	48.1	40.2	33.8	22.8149	23.4072	14.8594	13.943	1047.6	1211.2	1134.3	1118.2	164.15	184.613	241.46	229.19	15	4	37.7	5	16	0.07	0.07	5	5	63.55	15	4	36.7	5	18	0.07	0.07	4	4	54.65	16.7	10
C3_7	28	23.8	49.7	39.4	12.1177	11.1655	20.1821	17.1115	2628.4	2510.7	1186.3	1362	437.81	413.81	198.15	222.875	14	4	35.9	4	13	0.07	0.4	5	2	38.84	17	4	35.6	7.5	16	0.07	0.07	4	4	34.49	17.5	5.83
C3_7	24.6	16.9	26.5	18.4	11.9848	7.2625	9.51284	7.61614	2674.6	2031.2	2055.4	1896.9	441.14	362	391.125	367.688	9	2	13.4	2.5	9	2	2	8	12	64.54	12	4	13	2	18	0.07	0.4	6	5	41.25	32.5	28.33
C3_7	16.2	18.6	17.4	20.6	7.63456	9.61413	7.1345	10.6157	7577.4	7620	7592.6	7426.9	977.087	1004.86	1260.9	1243.03	11.5	2	21.7	5.5	17	0.07	0.4	6	4	35.19	16.5	4	19	5.5	16	0.4	0.4	5	6	37.48	51.7	19.17
C3_7	33.2	24.8	30.4	28.3	13.4208	11.5061	11.1401	9.42515	1890	2388.4	1840.3	1707.4	353.35	448.633	383.55	374.025	9.5	4	30.3	4.5	20	0.07	0.07	5	6	29.14	16	4	29.6	5.5	16	0.07	0.07	5	5	37.97	20.8	6.67
C3_7	18.7	26.4	21.1	31.5	7.73669	12.3243	8.86366	17.0926	7121.9	4444.4	3702.5	4521.8	862.322	555.722	478.089	553.311	10	2	11.4	4	9						10.5	4	11.7	2	16	4	300	14			51.7	48.33
C3_7	34	27.7	18.2	13.7	14.2045	12.8458	8.20595	6.40174	1106.9	1213.6	3508.8	3842.9	196.68	214.23	660.55	705.96	14	4	10.1	4.5	23	0.07	0.07	5	6	42.21	16.5	4	11.4	4.5	15	0.07	0.07	5	4	39.92	13.3	12.5
C3_7			32.7	32.6			12.8337	13.4194			1727.6	1860			310.278	330.356	9.5	3	21.7	2.5	15	2	0.07	5	7	72.09	13.5	4	23.6	4	14	0.4	0.07	5	6	50.47	25	20
C3_7	40.4	32.6	41.2	25.2	14.8224	12.544	15.1729	10.9124	1149.4	1019.3	902.8	1440.1	265.678	251.833	218.256	332.333	15	3	32.3	3.5	10	0.4	0.07	5	4	45.17	16.5	4	34.1	3	14	0.4	0.07	5	4	32.55	21.7	8.33
C3_7	48.6	51.1	34.5	36	17.7496	19.9739	12.6201	13.5919	1102.7	1077.3	1233.1	1510.7	209.956	202.789	264.56	315.92	11.5	3	26.1	3.5	16	0.07	0.07	4	3	52.12	15	4	30	5.5	19	0.07	0.07	5	3	41.73	30.8	12.5
C3_7	22.3	17.8	24	18.6	10.9409	8.18111	11.071	8.35033	1852.8	1953.5	2606.3	2741.6	323.817	347.033	516.533	555.489	11.5	4	20	3	14	2	2	6	6	45.32	12	4	22.9	4	13	0.4	0.07	5	3	35.6	31.7	40.83
C3_7	37.6	18.8	43.6	35.3	13.6266	8.9277	16.428	13.3698	1008	1415.8	619.3	805.3	221.711	290.711	144.85	177.44	12	4	39.6	7.5	24	2	0.4	6	5	56.15	16.5	4	42.3	7.5	20	0.4	0.07	6	6	37.98	20	15
C3_7	29.2	24.5	48.4	44.1	15.9758	10.7993	15.3813	14.8499	1495.9	1296.9	424.2	587.1	275.044	253.8	91.0889	123.022	12	4	29.1	3	16	0.4	0.07	7	6	102.88	14.5	3	31.9	4.5	16	2	0.07	5	7	102.73	43.3	11.67
C3_7	42	30.7	28.5	20	17.8276	13.3683	13.6131	9.00148	1676	2501.3	2567.2	2760.9	275.39	396.21	446.06	502.24	14	4	31.1	4	13	0.4	0.4	6	5	45.58	15	4	29.3	4.5	16	0.07	0.07	6	6	39.3	13.3	25.83
C3_7	57.4	53.7	45.5	63.9	21.1281	21.22	18.2792	20.0507	495.9	501.9	665.9	322.3	100.04	94.01	134.34	77.6	15.5	4	36.3	4.5	24	2	0.4	6	6	52.77	16	4	31.3	4.5	25	0.4	0.07	6	6	51.1	1.7	20.83
C3_7	67.7	90.8			22.7453	28.7744			635.1	371	412.2	329.8	126.7	89.43	113.467	101.567	15.5	4	26.9	4.5	18	2	0.4	6	6	58.33	16.5	4	26.7	5	20	2	0.07	7	6	47.76	10.8	21.67
C3_7	60.9	64.2	43	57.8	19.9572	22.504	14.4915	18.694	431.3	530.8	642.5	603.6	107.8	117.714	157.262	147.912	14.5	4	31.5	4.5	12	0.07	0.07	5	6	30.87	17	4	33.1	4.5	15	0.4	0.07	5	6	37.27	4.2	10
C3_7	22.3	19.1	21.3	21.8	10.0296	7.49591	8.82198	8.97998	2011.2	2239.7	2574.5	2291.2	390.67	439.64	538.067	481.756	10	4	22.15	3.5	20	0.4	2	6	6	53.35	15	4	20.6	3.5	18	0.4	0.4	7	6	46.97	43.3	20.83
C3_7	31.1	33.4	39	35.4	11.2104	11.2207	11.8511	12.2368	1060.3	1129.9	967.3	1408.8	332.478	344.411	278.35	401.11	14	4	18.1	2.5	15	0.4	2	7	7	163.79			17.4	3	19	2	0.4	7	8	59.09	6.7
C3_7	55.9	85.5	62.2	52.7	18.4501	31.2753	21.2069	19.4015	397.4	559.8	563.4	522.6	84.2	100.85	102.64	86.16	12	3	27.7	3.5	10	2	0.4	6	8	133.19	16.5	4	27.7	5.5	15	0.4	0.07	8	8	81.45	24.2	18.33
C3_7	33.1	27.7			11.3737	10.4513			10670.6	10055.5		5048.9	1388.7	1371.72		606.04			23.1	3	13	4	4	10	8	153.11	12	3	18.6	2.5	12	2	0.4	10	9	86.78		37.93
C3_7	44.2	51.3	37.7	31.1	12.4847	17.5909	16.6226	13.3788	839.7	1770.3	1211.3	1226.5	175.47	312.5	272.517	288.017	9.5	3	33.1	4.5	15	0.4	0.4	6	7	42.2	16	4									15
C3_7	23.9	56.7	60.8	41.4	9.13243	20.4566	24.0467	13.842	1106.3	846.6	445.3	648.6	206.49	167.46	90.8111	137.3	13	4	21.6	3.5	15	0.07	0.07	6	4	39.8	17	4	20.6	3.5	21	0.07	0.07	6	5	31.09	17.5	17.5
C3_7	100.4	79			31.7588	25.6036			265.4	572.3	246	235.8	76.3167	147.017		57.65	10	3	33.65	4	15	0.4	0.4	12	6	40.28	15.5	4	31.4	4	20	0.07	0.07	8	6	31.58	25.8	20.69
C3_7	77.8	95.9	33.1	31.1	15.7965	29.5903	10.46	15.2	291.5	309.7	1491.4	2079.2	72.2	57.1	307.5	370.163	14.5	4	21.7	3	20	0.4	0.07	5	4	34.22	17	4	17.4	4.5	14	0.07	0.07	4	5	42.11	23.3	25
C3_7			53.9	47.7			23.97	19.86			1363.4	1573.2			187.99	217.34	14	4	35.5	7	18	2	0.4	6	6	34.15	15	4	34	5.5	20	0.4	0.07	7	6	51.45	24.2	8.33
C3_7		63.5								355.7	976.9	1297.3		75.45	201.82	245.86	16	4	41.7	7.5	24	0.07	0.07	4	3	33.2	15.5	4	36.3	5	32	0.07	0.07	4	4	28.44		9.17
